# Supplementary material for: Association Between cMIND Diet and Dementia Among Chinese Older Adults: A Population-Based Cross-Sectional Study
Source: Nutrients. 2025 Nov 11;17(22):3529. doi: 10.3390/nu17223529 (PMC12655610; doi:10.3390/nu17223529)
Supplement: Supplementary file 1 [file nutrients-17-03529-s001.zip]

Archive with 1 entries (1 files):
- nutrients-3963554-supplementary.pdf
